# Supplementary material for: Genome-Wide Identification and Functional Analysis of RF2 Gene Family and the Critical Role of GhRF2-32 in Response to Drought Stress in Cotton
Source: Plants (Basel). 2023 Jul 11;12(14):2613. doi: 10.3390/plants12142613 (PMC10385120; doi:10.3390/plants12142613)
Supplement: Supplementary file 1 [file plants-12-02613-s001.zip]

Archive with 1 entries (1 files):
- plants-2464776-supplementary.pdf
